# Supplementary material for: Supplementation with High or Low Iron Reduces Colitis Severity in an AOM/DSS Mouse Model
Source: Nutrients. 2022 May 12;14(10):2033. doi: 10.3390/nu14102033 (PMC9147005; doi:10.3390/nu14102033)
Supplement: Supplementary file 1 [file nutrients-14-02033-s001.zip]

Archive with 1 entries (1 files):
- nutrients-1694847-supplementary.pdf
